# Supplementary material for: Domestication history and genetic changes for the newly evolved flower color in the ornamental plant Lobularia maritima (Brassicaceae)
Source: Hortic Res. 2024 Dec 19;12(4):uhae355. doi: 10.1093/hr/uhae355 (PMC11879304; doi:10.1093/hr/uhae355)
Supplement: Web_Material_uhae355 [file web_material_uhae355.zip]

Archive with 2 entries (2 files):
- SuppTables.xlsx
- S_Information.pdf
