# Supplementary material for: Domestication history and genetic changes for the newly evolved flower color in the ornamental plant Lobularia maritima (Brassicaceae)
Source: Hortic Res. 2024 Dec 19;12(4):uhae355. doi: 10.1093/hr/uhae355 (PMC11879304; doi:10.1093/hr/uhae355)
Supplement: Web_Material_uhae355 [file web_material_uhae355.zip › SuppTables.xlsx]

## Sheet: Table S1
Table S1 Summary of sequencing data in this study.
Data Name	Platform	Total Data (Gb)	Total Reads Number	Depth (X)
L. maritima - HiFi	PacBio Sequel_II	43.8	6175537	154.2
L. maritima - HiC	Illumina	23.7	158098176	83.5

## Sheet: Table S2
Table S2 Distribution of unaligned regions, repeat sequences, and gene regions across LmG v2.0 chromosomes.
Chromosome	Unaligned Region Size (bp)	Repeat Size (bp)	Repeat Percentage	Gene Region Size (bp)	Gene Count	Gene Region Percentage
Chr1	6806759	4963741	0.729237	391851	276	0.0575679
Chr2	5614339	3836293	0.683303	463098	287	0.0824849
Chr3	3774890	2400918	0.636023	269561	191	0.071409
Chr4	7213159	6444888	0.89349	334929	129	0.0464331
Chr5	4233717	2922496	0.690291	360627	234	0.0851798
Chr6	4340708	3020390	0.695829	261279	176	0.0601927
Chr7	11051019	8105502	0.733462	581069	437	0.0525806
Chr8	9345792	7747482	0.828981	304517	236	0.0325833
Chr9	10642157	7422741	0.697485	634646	383	0.0596351
Chr10	5972742	4696742	0.786363	218407	145	0.0365673
Chr11	6812969	4598047	0.674896	394704	301	0.0579342
Chr12	8983398	6656760	0.741007	495681	395	0.0551775
Total	84791649	62816000	0.740828	4710369	3190	0.0555523

## Sheet: Table S3
Table S3 Summary of location information of wild Lobularia samples.
Site ID	Samples ID	Voucher Numbers	Longitude (°)	Latitude (°)	Elevation(m a.s.l)	Number of Samples
P046	P046H001-P046H003	LM-PAL	2.985	42.959	9	3
P047	P047H001-P047H003	LM-VIL	1.138	41.111	45	3
P048	P048H001-P048H003	LM-EIV	1.437	38.907	57	3
P049	P049H001-P049H003	LM-KEN	-6.656	34.265	50	3
P050	P050H001,P050H002,P050H004	LM-GOU1	10.295	36.817	0	3
P051	P051H001-P051H003	LM-GOU2	10.302	36.814	5	3
P052	P052H001,P052H004-P052H007	LM-BIZ	9.895	37.26	2	5
P053	P053H001-P053H003	LM-HER	10.503	36.028	6	3
P054	P054H001,P054H002,P054H004	LM-SOL	10.568	36.772	80	3
P055	P055H001-P055H003	LM-ALM	-0.016	39.918	3	3
P056	P056H001-P056H003	LM-RED	-0.927	38.128	40	3
P057	P057H001,P057H002,P057H010	LM-RAM	-2.41	37.052	355	3
P058	P058H001,P058H003,P058H004	LM-COL	0.685	39.898	17	3
P059	P059H001	LL-BEN	10.529	32.876	300	1
P060	P060H001	LL-CHN	10.102	32.917	400	1
P061	P061H001	LC-SEL2	-16.03	30.03	3	1

## Sheet: Table S4
Table S4 Summary of information of cultivar Lobularia samples.
Sample ID	Cultivar Name	Colored Petals or Not
P001H001	Snow Crystals	White
P002H001	Wonderland Purple	Purplish
P003H001	Wonderland Rose	Purplish
P004H001	Wonderland White	White
P005H001	Wonderland Series	Mix
P006H001	Wonderland Deep Purple	Purplish
P007H001	Wonderland Yellow	Yellow
P008H001	Wonderland Blue	Purplish
P009H001	Clear Crystals Mix	Purplish
P010H001	Clear Crystals Lavender Shades	Purplish
P011H001	Clear Crystals	White
P012H001	Clear Crystals White	White
P013H001	Royal Carpet Violet	Purplish
P014H001	Tapis Royal	Purplish
P015H001	Paletta Mix	Mix
P016H001	Magic Mix	Mix
P017H001	Aphrodite Mix	Mix
P018H001	Blanca	White
P019H001	Cesta Plata	White
P020H001	Corbeille d'Argent	White
P021H001	Carpet of Snow	White
P022H001	Navy Blue	Purplish
P023H001	Snow Cloth	White
P024H001	Magic Circle Mix	Mix
P025H001	Rosie O Day	Purplish
P026H001	Easter Bonnet Lemon	Yellow
P027H001	Easter Bonnet Rose	Purplish
P028H001	Easter Bonnet Dark Pink	Purplish
P029H001	Easter Bonnet	Purplish
P030H001	Oriental Nights	Purplish
P031H001	Golf Bright Mixed	Mix
P032H001	Violett Queen	Purplish
P033H001	Lover	Mix
P034H001	BenLeMei	Mix
P035H001	YangTai1	Non-Record
P036H001	YangTai2	Non-Record
P037H001	YangTai3	Non-Record
P038H001	Clone YT1	Non-Record
P039H001	Clone YT2	Non-Record
P040H001	Clone YT3	Non-Record
P041H001	Clone White1	Non-Record
P043H001	Clone White2	Non-Record
P044H001	Clone White3	Non-Record

## Sheet: Table S5
Table S5 Summary of Lobularia sample resequencing data.
Sample ID	Total Data (Gb)	Depth(X)	Mapping Rate(%)
P001H001	6.29273	28.124	98.32
P002H001	6.0119	27.933	99.06
P003H001	6.1568	28.752	99.03
P004H001	6.2151	29.097	99.3
P005H001	6.01729	28.385	98.14
P006H001	6.1259	28.067	98.26
P007H001	6.18236	29.035	99.1
P008H001	6.07303	28.877	98.73
P009H001	6.18014	28.321	99.06
P010H001	6.04495	28.766	98.7
P011H001	6.2172	28.56	98.32
P012H001	6.01409	27.798	98.85
P013H001	6.02366	27.665	98.91
P014H001	6.01516	27.13	99.14
P015H001	6.12201	28.471	98.91
P016H001	6.07437	27.852	99.05
P017H001	6.0094	27.637	98.51
P018H001	6.15091	28.047	98.99
P019H001	6.08757	29.214	98.78
P020H001	6.09384	27.86	98.81
P021H001	10.0913	46.33	98.97
P022H001	6.01271	27.599	98.75
P023H001	6.10659	28.23	98.62
P024H001	6.09751	28.834	98.88
P025H001	6.0085	28.062	98.93
P026H001	6.15042	29.406	98.44
P027H001	9.62543	43.798	94.49
P028H001	6.22968	29.979	98.58
P029H001	6.09028	28.679	98.88
P030H001	6.05303	27.882	98.51
P031H001	6.09534	28.113	97.24
P032H001	6.06436	28.308	98.86
P033H001	10.963	48.284	97.81
P034H001	6.24211	28.074	98.81
P035H001	6.0606	28.175	97.37
P036H001	5.83223	26.524	95.98
P037H001	8.16837	38.543	97.76
P038H001	7.74367	36.365	96.66
P039H001	12.0591	55.561	97.31
P040H001	8.63826	40.138	94.68
P041H001	6.74569	32.215	97.71
P043H001	7.61452	33.592	91.03
P044H001	8.78835	38.289	92.37
P046H001	10.1391	45.879	94.56
P046H002	10.2168	45.346	96.61
P046H003	9.83127	45.485	96.45
P047H001	8.39198	39.322	97.35
P047H002	11.968	52.485	95.98
P047H003	9.87119	44.649	94.99
P048H001	9.36136	42.762	94.51
P048H002	9.62607	43.04	95.75
P048H003	8.79409	40.945	96.74
P049H001	12.0164	55.256	93.95
P049H002	7.71604	36.042	93.37
P049H003	9.76618	42.541	92.32
P050H001	8.42007	38.944	95.96
P050H002	7.80474	29.667	78.57
P050H004	6.15114	28.935	97.43
P051H001	8.65346	38.529	97.24
P051H002	7.35837	34.819	96.61
P051H003	10.2437	43.652	93.36
P052H001	9.13738	41.244	95.4
P052H004	9.43499	43.464	95.8
P052H005	6.19523	29.432	97.28
P052H006	6.2039	29.333	96.44
P052H007	9.20354	41.813	98.14
P053H001	7.44153	35.038	96.78
P053H002	7.03507	31.518	93.46
P053H003	8.14613	36.985	94
P054H001	7.24928	28.883	81.9
P054H002	7.2768	33.904	97.5
P054H004	8.54346	39.505	97.49
P055H001	8.15367	35.623	90.91
P055H002	7.3038	31.967	90.47
P055H013	8.56097	37.795	91.42
P056H001	8.25698	38.386	97.61
P056H002	8.5074	37.818	94.91
P056H003	7.15931	33.301	95.55
P057H001	8.53939	39.464	97.17
P057H002	8.03999	37.704	96.85
P057H010	8.53976	39.125	95.86
P058H001	6.66462	31.822	97.24
P058H003	8.07835	38.063	96.48
P058H004	6.15986	29.241	96.95
P059H001	8.12083	28.834	74.7
P060H001	7.85829	29.405	78.28
P061H001	8.18767	33.319	83.29

## Sheet: Table S6
Table S6 Relative likelihood of the candidate models shown in Figure S7.
a Based on the best likelihood among the 50 independent runs for each model. b The calculation of AICi , Δi and wi are according to the methods shown in ref1.
Model ID	Max(log10(Lhoodi))a	No. of Parameters (d)	AICib	Δib	Model Normalized Relative Likelihood (wi)b
model5	-714987	12	1.43e+06	0	1
model3	-725162	15	1.45035e+06	20355.1	0
model2	-725302	13	1.45063e+06	20632	0
model6	-725888	14	1.4518e+06	21804.9	0
model1	-726095	7	1.4522e+06	22205.4	0
model9	-726216	14	1.45246e+06	22461.8	0
model11	-726683	11	1.45339e+06	23388.7	0
model8	-726731	12	1.45349e+06	23486.4	0
model7	-727660	6	1.45533e+06	25333.1	0
model4	-730957	6	1.46193e+06	31927.4	0
model10	-731378	5	1.46277e+06	32768.1	0

## Sheet: Table S7
Table S7 GO enrichment of gene which selected between Group TS and NM.
GO.ID	Term	Annotated	Significant	Expected	Padj
GO:0032876	negative regulation of DNA endoreduplication	11	3	0.1	0.00011
GO:0015074	DNA integration	1023	20	9.13	0.00087
GO:0007030	Golgi organization	49	4	0.44	0.00095
GO:0008361	regulation of cell size	65	5	0.58	0.00126
GO:0051402	neuron apoptotic process	10	2	0.09	0.0034
GO:0030856	regulation of epithelial cell differentiation	10	2	0.09	0.0034
GO:0080119	ER body organization	10	2	0.09	0.0034
GO:0048167	regulation of synaptic plasticity	10	2	0.09	0.0034
GO:0010077	maintenance of inflorescence meristem identity	12	2	0.11	0.00493
GO:0016126	sterol biosynthetic process	43	3	0.38	0.00665
GO:0070206	protein trimerization	14	2	0.12	0.00672
GO:0030336	negative regulation of cell migration	14	2	0.12	0.00672
GO:0006099	tricarboxylic acid cycle	85	4	0.76	0.00711
GO:0034969	histone arginine methylation	15	2	0.13	0.00771
GO:0048199	vesicle targeting, to, from or within Golgi	17	2	0.15	0.00987
GO:0006075	(1->3)-beta-D-glucan biosynthetic process	17	2	0.15	0.00987
GO:1903530	regulation of secretion by cell	58	5	0.52	0.01077
GO:0061087	positive regulation of histone H3-K27 methylation	18	2	0.16	0.01104
GO:0010375	stomatal complex patterning	19	2	0.17	0.01227
GO:0007269	neurotransmitter secretion	19	2	0.17	0.01227
GO:0009405	pathogenesis	104	4	0.93	0.01417
GO:0006888	ER to Golgi vesicle-mediated transport	105	4	0.94	0.01463
GO:0051051	negative regulation of transport	50	3	0.45	0.01479
GO:2000012	regulation of auxin polar transport	59	3	0.53	0.01579
GO:0046578	regulation of Ras protein signal transduction	22	2	0.2	0.01628
GO:0016255	attachment of GPI anchor to protein	24	2	0.21	0.01923
GO:0031408	oxylipin biosynthetic process	24	2	0.21	0.01923
GO:1900425	negative regulation of defense response to bacterium	24	2	0.21	0.01923
GO:1902882	regulation of response to oxidative stress	25	2	0.22	0.02078
GO:0048367	shoot system development	1407	14	12.56	0.02507
GO:1905037	autophagosome organization	45	2	0.4	0.02646
GO:0009913	epidermal cell differentiation	29	2	0.26	0.02748
GO:0015695	organic cation transport	31	2	0.28	0.03111
GO:0070085	glycosylation	282	4	2.52	0.03118
GO:0009846	pollen germination	77	3	0.69	0.03165
GO:0045995	regulation of embryonic development	32	2	0.29	0.03299
GO:0030308	negative regulation of cell growth	32	2	0.29	0.03299
GO:0042060	wound healing	33	2	0.29	0.03492
GO:0009617	response to bacterium	851	8	7.6	0.03683
GO:0009960	endosperm development	82	3	0.73	0.03711
GO:0048232	male gamete generation	144	4	1.29	0.04036
GO:0007029	endoplasmic reticulum organization	37	2	0.33	0.04304
GO:0006515	protein quality control for misfolded or incompletely synthesized proteins	37	2	0.33	0.04304
GO:0009833	plant-type primary cell wall biogenesis	38	2	0.34	0.04517
GO:0051129	negative regulation of cellular component organization	170	3	1.52	0.04741

## Sheet: Table S8
Table S8 GO enrichment of gene which selected between Group TS and CU.
GO.ID	Term	Annotated	Significant	Expected	Padj
GO:0080028	nitrile biosynthetic process	10	2	0.11	0.0049
GO:0016138	glycoside biosynthetic process	12	2	0.13	0.0071
GO:0010030	positive regulation of seed germination	44	3	0.47	0.0118
GO:0015074	DNA integration	1023	19	11.01	0.0151
GO:0051026	chiasma assembly	21	2	0.23	0.0212
GO:0042148	strand invasion	21	2	0.23	0.0212
GO:0071462	cellular response to water stimulus	54	3	0.58	0.0213
GO:0009816	defense response to bacterium, incompatible interaction	98	4	1.05	0.0215
GO:0051187	cofactor catabolic process	155	6	1.67	0.0315
GO:0015996	chlorophyll catabolic process	26	2	0.28	0.0316
GO:0140056	organelle localization by membrane tethering	77	4	0.83	0.0317
GO:0071491	cellular response to red light	18	2	0.19	0.0318
GO:0051275	beta-glucan catabolic process	39	2	0.42	0.0319
GO:0016554	cytidine to uridine editing	28	2	0.3	0.0363
GO:0048367	shoot system development	1407	15	15.14	0.0408
GO:0006629	lipid metabolic process	1551	20	16.69	0.041
GO:1901002	positive regulation of response to salt stress	30	2	0.32	0.0412
GO:0006298	mismatch repair	30	2	0.32	0.0412
GO:0044782	cilium organization	56	2	0.6	0.0423
GO:0022900	electron transport chain	215	4	2.31	0.0463
GO:0009684	indoleacetic acid biosynthetic process	32	2	0.34	0.0463
GO:0001676	long-chain fatty acid metabolic process	32	2	0.34	0.0463
GO:0000209	protein polyubiquitination	184	5	1.98	0.0492

## Sheet: Table S9
Table S9 Flowering-related genes selected between Group TS and CU.
Gene Name	Chr	Start	End	At Genename	Description	Curator Summary
Lm18928	Chr1	16479497	16481124	AT1G18400.1	BR enhanced expression 1	Encodes the brassinosteroid signaling component BEE1 (BR-ENHANCED EXPRESSION 1). Positively modulates the shade avoidance syndrome in Arabidopsis seedlings.
Lm24368	Chr3	11514004	11515063	AT4G24970.1	Histidine kinase-, DNA gyrase B-, and HSP90-like ATPase family protein	MORC7 is a member of a family of GHKL ATPases. It is localized in the nuceloplasm and adjacent to chromocenters. Along with MORC4, it appears to repress the expression of genes involved in defense against pathogens.
Lm24384	Chr3	11795402	11796461	AT4G24970.1	Histidine kinase-, DNA gyrase B-, and HSP90-like ATPase family protein	MORC7 is a member of a family of GHKL ATPases. It is localized in the nuceloplasm and adjacent to chromocenters. Along with MORC4, it appears to repress the expression of genes involved in defense against pathogens.
Lm00014	Chr4	2209226	2217626	AT5G23150.3	NULL	Putative transcription factor. Member of the floral homeotic AGAMOUS pathway.Mutations in HUA enhance the phenotype of mild ag-4 allele. Single hua mutants are early flowering and have reduced levels of FLC mRNA. Other MADS box flowering time genes such as FLM and MAF2 also appear to be regulated by HUA2. HUA2 normally activates FLC expression and enhances AG function. HUA and HUA-LIKE (HULK) gen…
Lm00015	Chr4	2297379	2368913	AT5G23150.3	NULL	Putative transcription factor. Member of the floral homeotic AGAMOUS pathway.Mutations in HUA enhance the phenotype of mild ag-4 allele. Single hua mutants are early flowering and have reduced levels of FLC mRNA. Other MADS box flowering time genes such as FLM and MAF2 also appear to be regulated by HUA2. HUA2 normally activates FLC expression and enhances AG function. HUA and HUA-LIKE (HULK) gen…
Lm00316	Chr4	9506131	9508696	AT1G06740.1	NULL	Encodes a member of a domesticated transposable element gene family MUSTANG. Members of this family are derived from transposable elements genes but gained function in plant fitness and flower development. Known members include: AT3G04605 (MUG1), AT2G30640 (MUG2), AT1G06740 (MUG3), AT5G16505 (MUG4), AT3G06940 (MUG5), AT5G48965 (MUG6), AT3G05850 (MUG7) and AT5G34853 (MUG8).
Lm04030	Chr5	5790265	5792022	AT3G14440.1	nine-cis-epoxycarotenoid dioxygenase 3	Encodes 9-<i>cis</i>-epoxycarotenoid dioxygenase, a key enzyme in the biosynthesis of abscisic acid. Regulated in response to drought and salinity. Expressed in roots, flowers and seeds. Localized to the chloroplast stroma and thylakoid membrane.
Lm30467	Chr6	2389485	2389871	AT1G06740.1	NULL	Encodes a member of a domesticated transposable element gene family MUSTANG. Members of this family are derived from transposable elements genes but gained function in plant fitness and flower development. Known members include: AT3G04605 (MUG1), AT2G30640 (MUG2), AT1G06740 (MUG3), AT5G16505 (MUG4), AT3G06940 (MUG5), AT5G48965 (MUG6), AT3G05850 (MUG7) and AT5G34853 (MUG8).
Lm32201	Chr6	11423142	11425794	AT3G19980.1	flower-specific, phytochrome-associated protein phosphatase 3	Encodes catalytic subunit of serine/threonine protein phosphatase 2A. It can associate with phytochromes A and B in vitro. Mutant plants display an accelerated flowering phenotype.Acts antagonistically to SnRK2 to regulate ABI5 phosphorylation. It inteacts with NRP which results in tethering to endosomes leading to its degradation.
Lm28664	Chr9	3308067	3308713	AT5G37770.2	NULL	Encodes a protein with 40% similarity to calmodulin. Binds Ca(2+) and, as a consequence, undergoes conformational changes. CML24 expression occurs in all major organs, and transcript levels are increased from 2- to 15-fold in plants subjected to touch, darkness, heat, cold, hydrogen peroxide, abscisic acid (ABA), and indole-3-acetic acid. However, CML24 protein accumulation changes were not detec…
Lm12318	Chr10	6324651	6326596	AT3G05850.1	NULL	Encodes a member of a domesticated transposable element gene family MUSTANG. Members of this family are derived from transposable elements genes but gained function in plant fitness and flower development. Known members include: AT3G04605 (MUG1), AT2G30640 (MUG2), AT1G06740 (MUG3), AT5G16505 (MUG4), AT3G06940 (MUG5), AT5G48965 (MUG6), AT3G05850 (MUG7) and AT5G34853 (MUG8).
Lm12548	Chr10	13564316	13564951	AT1G06740.1	NULL	Encodes a member of a domesticated transposable element gene family MUSTANG. Members of this family are derived from transposable elements genes but gained function in plant fitness and flower development. Known members include: AT3G04605 (MUG1), AT2G30640 (MUG2), AT1G06740 (MUG3), AT5G16505 (MUG4), AT3G06940 (MUG5), AT5G48965 (MUG6), AT3G05850 (MUG7) and AT5G34853 (MUG8).
Lm12563	Chr10	13662103	13663656	AT3G05850.1	NULL	Encodes a member of a domesticated transposable element gene family MUSTANG. Members of this family are derived from transposable elements genes but gained function in plant fitness and flower development. Known members include: AT3G04605 (MUG1), AT2G30640 (MUG2), AT1G06740 (MUG3), AT5G16505 (MUG4), AT3G06940 (MUG5), AT5G48965 (MUG6), AT3G05850 (MUG7) and AT5G34853 (MUG8).
Lm12564	Chr10	13664306	13665043	AT3G05850.1	NULL	Encodes a member of a domesticated transposable element gene family MUSTANG. Members of this family are derived from transposable elements genes but gained function in plant fitness and flower development. Known members include: AT3G04605 (MUG1), AT2G30640 (MUG2), AT1G06740 (MUG3), AT5G16505 (MUG4), AT3G06940 (MUG5), AT5G48965 (MUG6), AT3G05850 (MUG7) and AT5G34853 (MUG8).
Lm13294	Chr10	18279695	18284029	AT3G54990.1	Integrase-type DNA-binding superfamily protein	Encodes a AP2 domain transcription factor that can repress flowering. SMZ and its paralogous gene, SNARCHZAPFEN (SNZ), share a signature with partial complementarity to the miR172 microRNA, whose precursor is induced upon flowering.
Lm13296	Chr10	18281744	18284029	AT3G54990.2	Integrase-type DNA-binding superfamily protein	Encodes a AP2 domain transcription factor that can repress flowering. SMZ and its paralogous gene, SNARCHZAPFEN (SNZ), share a signature with partial complementarity to the miR172 microRNA, whose precursor is induced upon flowering.
Lm13732	Chr10	20127066	20129370	AT3G61860.1	RNA-binding (RRM/RBD/RNP motifs) family protein	encodes an arginine/serine-rich splicing factor. transcript is alternatively spliced and is differentially expressed in different tissues (flowers, roots, stems, and leaves) examined. Barta et al (2010) have proposed a nomenclature for Serine/Arginine-Rich Protein Splicing Factors (SR proteins): Plant Cell. 2010, 22:2926.
Lm13735	Chr10	20142488	20144485	AT3G61880.2	cytochrome p450 78a9	Encodes a cytochrome p450 monooxygenase. Overexpression of this gene allows fruit growth independently of fertilization. The gene is normally expressed only in floral organs(during the Arabidopsis stage 14 flower) and in the funiculus at anthesis.
Lm13742	Chr10	20188727	20189086	AT3G61980.1	serine protease inhibitor, Kazal-type family protein	Encodes a Kazal-type serine proteinase inhibitor that is highly expressed in seedlings and flowers.

## Sheet: Table S10
Table S10 GO enrichment of gene which selected between Group NM and CU.
GO.ID	Term	Annotated	Significant	Expected	Padj
GO:0015074	DNA integration	1023	10	1.61	2.7e-06
GO:0006298	mismatch repair	30	2	0.05	0.001
GO:0007131	reciprocal meiotic recombination	81	2	0.13	0.0072
GO:0006099	tricarboxylic acid cycle	85	2	0.13	0.0079
GO:0007005	mitochondrion organization	267	3	0.42	0.0085
GO:0006313	transposition, DNA-mediated	95	2	0.15	0.0098
GO:0009405	pathogenesis	104	2	0.16	0.0117
GO:0022900	electron transport chain	215	3	0.34	0.0146
GO:0031936	negative regulation of chromatin silencing	10	1	0.02	0.0156
GO:0031532	actin cytoskeleton reorganization	11	1	0.02	0.0172
GO:1901162	primary amino compound biosynthetic process	11	1	0.02	0.0172
GO:0043243	positive regulation of protein complex disassembly	13	1	0.02	0.0203
GO:0006448	regulation of translational elongation	18	1	0.03	0.028
GO:0051570	regulation of histone H3-K9 methylation	18	1	0.03	0.028
GO:0051353	positive regulation of oxidoreductase activity	18	1	0.03	0.028
GO:0006568	tryptophan metabolic process	44	2	0.07	0.0302
GO:2000035	regulation of stem cell division	21	1	0.03	0.0326
GO:0000162	tryptophan biosynthetic process	24	1	0.04	0.0371
GO:0071901	negative regulation of protein serine/threonine kinase activity	29	1	0.05	0.0447
GO:0006415	translational termination	31	1	0.05	0.0477

[truncated: 6 more sheets: Table S11, Table S12, Table S13, Table S14, Table S15, Table S16]
